# Supplementary material for: Characterization of elite controllers with an undetectable intact HIV DNA reservoir
Source: J Clin Invest. 2026 Feb 17;136(8):e202577. doi: 10.1172/JCI202577 (PMC13078864; doi:10.1172/JCI202577)
Supplement: Supporting data values [file jci-136-202577-s033.xlsx]

## Sheet: Figure 1A and B
Group	Participant ID	HIV Proviral DNA			Total HIV DNA	Cell-associated HIV RNA	Replication-Competent HIV
		Intact	5' Defective	3' Defective
EC-IPD0	EC-02	0	7	18	14	48	0.098939
	EC-03	0	5	7	3	93	NA
	EC-09	0	11	7	26	25	NA
	EC-11	0	30	26	3	0	0.041818
	EC-12	0	27	8	70	48	0.00476213
	EC-13	0	9	8	7	67	0.010529
	EC-15	0	5	6	0	122	0.00800107
	EC-17	0	11	3	10	56	0.00909249
	EC-20	0	48	6	87	65	0.011114
	EC-23	0	6	3	0	0	0.00689724
	EC-25	0	6	5	14	52	0.00909249
	EC-32	0	4	16	9	0	0.007408
	EC-34	0	1	0	0	0	0.00645218
EC-IPD+	EC-01	2	8	10	68	0	0.00879263
	EC-04	3	29	8	118	800	0.045652
	EC-05	5	28	22	96	99	0.035386
	EC-06	16	9	27	94	495	0.099991
	EC-07	12	9	6	NA	NA	NA
	EC-08	64	120	67	306	1769	0.062031
	EC-10	6	3	8	15	17	0.00740826
	EC-14	33	20	9	34	30	0.152428
	EC-16	2	6	3	15	64	0.144427
	EC-18	98	102	17	191	2791	0.126255
	EC-19	3	6	71	142	3140	0.011114
	EC-21	1	11	5	17	113	0.00666729
	EC-22	4	31	39	97	1220	0.00800107
	EC-24	1	4	30	48	415	0.00800108
	EC-26	4	10	23	18	148	0.109309
	EC-27	3	88	17	37	5	0.157693
	EC-28	7	8	14	22	27	0.276724
	EC-29	75	11	7	114	0	0.479591
	EC-30	10	53	73	161	46	0.043022
	EC-31	105	18	0	134	0	0.003637
	EC-33	13	37	40	68	120	0.123809

## Sheet: Figure 1C
Group	% Participants with HLA-B*57 haplotype
EC-IPD0	61.5
EC-IPD+	33.3

## Sheet: Figure 1D
Group	Participant ID	Effector memory CD4+ T cells (%)	Effector memory RA CD4+ T cells (%)	Central memory CD8+ T cells (%)
EC-IPD0	EC-02	22	7.9	7.9
	EC-03	4.5	0.1	16.4
	EC-09	NA	NA	NA
	EC-11	7.9	0.6	10.9
	EC-12	2.2	0.2	17.8
	EC-13	14.6	0.9	19.6
	EC-15	4.3	0.7	11.3
	EC-17	7.7	1.1	8.8
	EC-20	4.4	2.7	11.4
	EC-23	1.1	0.6	15.9
	EC-25	12.8	1.4	28.8
	EC-32	9.9	0.6	11
	EC-34	2.8	3	12.7
EC-IPD+	EC-01	12.1	2.1	12.6
	EC-04	16	2.8	4.2
	EC-05	13	1.1	25.6
	EC-06	7.4	4.6	5.5
	EC-07	NA	NA	NA
	EC-08	33.1	15.4	12
	EC-10	19.4	7.6	10.6
	EC-14	14.8	22.8	14.5
	EC-16	5.9	2.7	5.8
	EC-18	17.9	9.1	12.3
	EC-19	7.2	0.7	6.5
	EC-21	6.4	1.4	10.3
	EC-22	11.5	4.3	25.1
	EC-24	9.7	2.9	7.3
	EC-26	6.2	5	9.9
	EC-27	7.3	13.4	6.4
	EC-28	13.6	3.4	7.9
	EC-29	7	0.4	10.3
	EC-30	13.1	4.6	10
	EC-31	14.2	1	6.3
	EC-33	12.2	1.6	8

## Sheet: Figure 1E
Group	Participant ID	Cluster 12	Cluster 25
EC-IPD0	EC-02	2.21	0.864
	EC-03	0.535	0.214
	EC-09	NA	NA
	EC-11	12.8	0.348
	EC-12	0.316	0.0827
	EC-13	3.84	0.273
	EC-15	1.5	0.0953
	EC-17	6.67	0.157
	EC-20	10	0.201
	EC-23	1.47	0.036
	EC-25	9.06	0.444
	EC-32	3.3	0.101
	EC-34	3.42	0.0313
EC-IPD+	EC-01	5.71	0.437
	EC-04	17.1	0.597
	EC-05	0.499	0.367
	EC-06	23.2	0.157
	EC-07	NA	NA
	EC-08	26.3	0.53
	EC-10	3.3	0.159
	EC-14	4.85	0.271
	EC-16	11.4	0.223
	EC-18	12.3	0.231
	EC-19	8.35	0.59
	EC-21	3.62	0.109
	EC-22	0.679	0.274
	EC-24	13.4	0.0773
	EC-26	9.84	0.311
	EC-27	4.47	1.04
	EC-28	1.43	1.25
	EC-29	10.6	0.223
	EC-30	6.63	0.311
	EC-31	17.9	0.612
	EC-33	10.2	1.29

## Sheet: Figure 1F
Group	Participant ID	% CD107+IFN-γ+TNF-α+ MIP-1β+ CD8+ T Cells	% IFN-γ+TNF-α+IL-2+ CD40L+CD4+ T Cells
EC-IPD0	EC-02	0.898	0
	EC-03	0.31	0.003
	EC-09	0.25	0.149
	EC-11	0.469	0.018
	EC-12	0.02	0.148
	EC-13	0.034	0.023
	EC-15	0.009	0.035
	EC-17	0.359	0.02
	EC-20	0.14	0.129
	EC-23	0.058	0.027
	EC-25	0.3	0.03
	EC-32	0.279	0.0118
	EC-34	0.12	0.052
EC-IPD+	EC-01	0.17	0
	EC-04	0.16	0.02
	EC-05	0	0.032
	EC-06	0	0.028
	EC-07	0.008	0.01
	EC-08	0.022	0.12
	EC-10	0.11	0.05
	EC-14	0.46	0.043
	EC-16	0.17	0.024
	EC-18	0.007	0.065
	EC-19	0.14	0.002
	EC-21	0.068	0.015
	EC-22	0.41	0.009
	EC-24	0.018	0.05
	EC-26	0.0841	0.0087
	EC-27	0.3778	0.026
	EC-28	0.2894	0.015
	EC-29	0.043	0.0413
	EC-30	0.26	0.0435
	EC-31	0.067	0.0452
	EC-33	0.52	0.0042

## Sheet: Supplemental Figure 1
Group	Participant ID	PD-L1	CXCL10	IL-2RA	IL-6	Granzyme B	Perforin	RANTES
EC-IPD0	EC-02	95.1	415	1759	19.3	10.9	14231	6914
	EC-03	85.5	68	1176	2.6	8.4	8463	31365
	EC-09	NA	NA	NA	NA	NA	NA	NA
	EC-11	44.8	168	1857	4.3	18.1	10282	59951
	EC-12	79.9	97	1268	2.5	10.9	9406	4365
	EC-13	89.6	90	1706	2.8	8.9	9354	9101
	EC-15	124	154	1788	3.9	13.8	10921	5624
	EC-17	106	164	1750	17.9	20.2	12653	18272
	EC-20	69.1	178	1036	4.9	19.4	12102	56451
	EC-23	98.5	89	2007	2.2	8.5	9939	10952
	EC-25	155	388	1675	9.3	18.3	14302	20425
	EC-32	89.8	137	1281	5.2	233	7598	4564
	EC-34	65.5	42	1607	2	7.2	7435	3671
EC-IPD+	EC-01	88.2	204	1130	2.2	12.3	11860	8961
	EC-04	86.6	151	1719	1.1	10.1	9857	5888
	EC-05	165	540	2454	8.5	47.2	13127	23714
	EC-06	94.2	93	1283	4.9	8.7	11135	6781
	EC-07	NA	NA	NA	NA	NA	NA	NA
	EC-08	111	431	1222	2.4	9.1	6328	5206
	EC-10	89.3	128	1564	2.7	115	9019	57270
	EC-14	82.6	196	1263	1.4	17.3	7867	7197
	EC-16	73.7	116	1568	2.9	16.5	14448	35392
	EC-18	99	132	1640	1.1	21.7	9274	5200
	EC-19	113	165	2500	0.9	10.9	6868	13389
	EC-21	67.7	115	1555	4.8	9.3	9289	56855
	EC-22	66.2	87	796	1.8	10.3	12170	2956
	EC-24	71.4	182	807	6.5	7.1	13754	38429
	EC-26	73.5	79	1553	0.508	11	10966	7334
	EC-27	82.1	176	2394	2.7	9.7	17334	3312
	EC-28	88.7	181	1684	0.8	11	14133	2709
	EC-29	37.2	95	655	0.6	7.7	6319	5565
	EC-30	76.2	167	1032	2	6.5	11292	8831
	EC-31	96.7	301	1923	6.6	19.2	9969	3214
	EC-33	94.6	139	1253	1.4	10.6	15992	3861

## Sheet: Supplemental Figure 2
Group	Participant ID	CD3-CD19-CD16+ CD56dim NK cells (%)	pDCs (%)	IFN-a2 (pg/mL)
EC-IPD0	EC-02	13.78	0.17	1388
	EC-03	9.31	0.13	1694
	EC-09	NA	NA	NA
	EC-11	10.02	0.055	536
	EC-12	6.49	0.15	2258
	EC-13	7.63	0.059	133
	EC-15	6.22	0.23	915
	EC-17	8.14	0.11	204
	EC-20	3.95	0.075	1846
	EC-23	2.37	0.12	1145
	EC-25	9.83	0.089	511
	EC-32	7.13	0.54	4916
	EC-34	4.42	0.25	206
EC-IPD+	EC-01	5.07	0.16	5185
	EC-04	7.02	0.2	2049
	EC-05	16.07	0.04	618
	EC-06	8.23	0.18	1593
	EC-07	NA	NA	NA
	EC-08	4.64	0.21	363
	EC-10	2.09	0.12	2696
	EC-14	9.39	0.056	427
	EC-16	5.93	0.094	1208
	EC-18	1.99	0.072	842
	EC-19	6.5	0.014	5.89
	EC-21	1.31	0.13	1087
	EC-22	8.99	0.13	2688
	EC-24	5.24	0.077	2650
	EC-26	4.84	0.29	3530
	EC-27	3.61	0.4	4359
	EC-28	3.53	0.44	1925
	EC-29	11.26	0.21	12039
	EC-30	6.98	0.19	5469
	EC-31	18.66	0.12	1206
	EC-33	2.15	0.32	4932
